# Supplementary material for: Trends in Open vs. Endoscopic Carpal Tunnel Release: A Comprehensive Survey in Japan
Source: J Clin Med. 2022 Aug 24;11(17):4966. doi: 10.3390/jcm11174966 (PMC9456605; doi:10.3390/jcm11174966)
Supplement: Supplementary file 1 [file jcm-11-04966-s001.zip]

Archive with 1 entries (1 files):
- jcm-1854885-supplementary.pdf
